# Supplementary material for: A Multifaceted Approach for Evaluating Hepatitis E Virus Infectivity In Vitro: Cell Culture and Innovative Molecular Methods for Integrity Assessment
Source: Vet Sci. 2023 Nov 27;10(12):676. doi: 10.3390/vetsci10120676 (PMC10748075; doi:10.3390/vetsci10120676)
Supplement: Supplementary file 1 [file vetsci-10-00676-s001.zip]

Archive with 2 entries (2 files):
- Supplementary Materials.pdf
- Supplementary tables.xlsx
