# Supplementary material for: A Multifaceted Approach for Evaluating Hepatitis E Virus Infectivity In Vitro: Cell Culture and Innovative Molecular Methods for Integrity Assessment
Source: Vet Sci. 2023 Nov 27;10(12):676. doi: 10.3390/vetsci10120676 (PMC10748075; doi:10.3390/vetsci10120676)
Supplement: Supplementary file 1 [file vetsci-10-00676-s001.zip › Supplementary tables.xlsx]

## Sheet: Table S1—RT conditions
Concentration	DMSO	Incubation Temperature	Detection	Mean Ct-value	Confidence interval (95%)
250 copies/µl	0	55°C	3/3	37.25	[36.76 - 37.74]
250 copies/µl	0	60°C	3/3	36.8333	[35.92 - 37.75]
250 copies/µl	0	65°C	3/3	37.94	[36.34 - 39.54]
25 copies/µl	0	55°C	3/3	39.7733	[38.99 - 40.56]
25 copies/µl	0	60°C	3/3	40.5733	[40.39 - 40.75]
25 copies/µl	0	65°C	3/3	40.31	[39.72 - 40.90]
250 copies/µl	0.05	55°C	3/3	34.2	[33.88 - 34.52]
250 copies/µl	0.05	60°C	3/3	34.17	[33.08 - 35.26]
250 copies/µl	0.05	65°C	2/3	33.81	[32.39 - 35.23]
25 copies/µl	0.05	55°C	3/3	37.5933	[36.87 - 38.31]
25 copies/µl	0.05	60°C	3/3	37.18	[36.61 - 37.75]
25 copies/µl	0.05	65°C	3/3	36.91	[36.25 - 37.57]

## Sheet: Table S2—Selected qPCR primers
Primer pair	Annealing temperature	Efficiency	Slope
1	60 °C	1.971	-3.394
	62 °C	1.988	-3.352
	64 °C	1.941	-3.472
2	60 °C	1.93	-3.503
	62 °C	1.963	-3.415
	64 °C	1.878	-3.654
6	60 °C	1.971	-3.393
	62 °C	1.949	-3.45
	64 °C	1.913	-3.549
7	60 °C	1.92	-3.531
	62 °C	1.964	-3.412
	64 °C	1.914	-3.546

## Sheet: Table S3—Primer concentrations
Primer pair	Annealing temperature	Concentration FW	Concentration RV	Replicate 1	Replicate 2	Mean Ct	SD
1	60°C	600	900	27.74	26.92	27.33	0.579828
1	60°C	900	300	26.76	28.12	27.44	0.961665
1	60°C	300	600	27.47	27.65	27.56	0.127279
1	60°C	900	600	27.69	27.68	27.685	0.00707107
1	62°C	600	900	27.9	27.59	27.745	0.219203
1	62°C	600	600	27.75	27.94	27.845	0.13435
1	62°C	300	600	28.38	27.37	27.875	0.714178
1	62°C	900	300	27.99	27.92	27.955	0.0494975
1	60°C	600	600	27.58	28.45	28.015	0.615183
1	62°C	900	900	28.22	27.91	28.065	0.219203
1	60°C	900	900	28.36	27.82	28.09	0.381838
1	62°C	300	900	27.58	28.78	28.18	0.848528
1	60°C	600	300	27.95	28.41	28.18	0.325269
1	62°C	300	300	27.98	28.44	28.21	0.325269
1	62°C	600	300	28.26	28.22	28.24	0.0282843
1	60°C	300	50	28.24	28.28	28.26	0.0282843
1	62°C	900	600	28.1	28.47	28.285	0.26163
1	60°C	300	300	28.4	28.19	28.295	0.148492
1	60°C	300	900	28.39	28.26	28.325	0.0919239
1	60°C	600	50	28.37	28.46	28.415	0.0636396
1	60°C	900	50	28.43	28.69	28.56	0.183848
1	62°C	900	50	28.72	29.65	29.185	0.657609
1	62°C	50	900	28.39	30	29.195	1.13844
1	62°C	50	300	29.94	28.95	29.445	0.700036
1	62°C	50	600	29.4	29.92	29.66	0.367696
1	62°C	600	50	29.95	29.57	29.76	0.268701
1	62°C	300	50	30.04	29.51	29.775	0.374767
1	60°C	50	900	30.34	29.59	29.965	0.53033
1	60°C	50	300	30.34	29.94	30.14	0.282843
1	60°C	50	600	30.26	30.29	30.275	0.0212132
1	60°C	50	50	30.96	30.52	30.74	0.311127
1	62°C	50	50	31.93	30.72	31.325	0.855599
